# Supplementary material for: A Label-Free Aptasensor for Turn-On Fluorescent Detection of Aflatoxin B1 Based on an Aggregation-Induced-Emission-Active Probe and Single-Walled Carbon Nanohorns
Source: Foods. 2023 Dec 1;12(23):4332. doi: 10.3390/foods12234332 (PMC10705928; doi:10.3390/foods12234332)
Supplement: Supplementary file 1 [file foods-12-04332-s001.zip]

Archive with 1 entries (1 files):
- foods-2572954-supplementary.pdf
